# Supplementary material for: Detecting differentially methylated loci for multiple treatments based on high-throughput methylation data
Source: BMC Bioinformatics. 2014 May 15;15:142. doi: 10.1186/1471-2105-15-142 (PMC4026834; doi:10.1186/1471-2105-15-142)
Supplement: Additional file 1 — R code. [file 1471-2105-15-142-S1.txt]

# R code for the proposed test

# function of the Cuzick test:
cuzick <- function(y,s) {
        N = length(s)
        n = unique(s)
        ranks=rank(y)
        T = sum(ranks*s)
        p = (table(s)/N)
        E_S = sum(unique(s)*p)
        E_T = 0.5*N*(N+1)*E_S
        Var_S = sum(unique(s)^2*p) - E_S^2
        Var_T = N^2*(N+1)/12*Var_S
        Zscore = (T-E_T)/sqrt(Var_T)   
        pval = pnorm(Zscore,lower.tail=F)
        return(pval)
}


# p-value from the proposed test based on Cuzick test
# dat: outcomes for each treatment groups by age group; 
# age.group: number of age groups;
# scores: scores for the 3 treatment groups;
# s: number of subjects in each treatment by age group

new.test<-function(dat,age.group,scores,s){

pp<-rep(1,age.group) 
for (i in 1:age.group) {
y=dat[[i]]
pp[i]=cuzick(y,rep(scores,s[i,]))
} 
p<-2*pchisq(-2*min(sum(log(pp)),sum(log(1-pp))), df=2*age.group, lower.tail = FALSE)
return(p)
}


# example:

s=matrix(rep(c(20,30,40),c(6,6,6)), ncol=3)
dat1<-c(runif(20),runif(30),runif(40))
dat2<-c(runif(20),runif(30),runif(40))
dat3<-c(runif(20),runif(30),runif(40))
dat4<-c(runif(20),runif(30),runif(40))
dat5<-c(runif(20),runif(30),runif(40))
dat6<-c(runif(20),runif(30),runif(40))
dat<-data.frame(cbind(dat1,dat2,dat3,dat4,dat5,dat6))

new.test(dat=dat,age.group=6,scores=c(1,2,3),s=s)
